# Supplementary material for: Developing ovine mammary terminal duct lobular units have a dynamic mucosal and stromal immune microenvironment
Source: Commun Biol. 2021 Aug 20;4:993. doi: 10.1038/s42003-021-02502-6 (PMC8379191; doi:10.1038/s42003-021-02502-6)
Supplement: Supplementary file 4 — Supplementary Data 1 [file 42003_2021_2502_MOESM4_ESM.xlsx]

## Sheet: Fig 2D
Source data for charts: Figure 2D
<2 mo	5-9.5 mo
11.5192	6.47345
22.1863	8.40194
7.91806	5.39293
12.0992	4.82256
10.4286
7.8078
11.3998
12.907

## Sheet: Fig 4C
Source data for charts: Figure 4C
< 2 mo	5-9.5 mo
19.1898	9.55616
23.9176	15.0448
22.1644	9.82439
17.4842	13.5548
17.4447	15.3728
21.6566	13.6642
9.89654	17.8108
11.1636	26.2586
11.293	29.6402
25.9741	20.9251
19.2246	17.4582
17.0688	24.0889
17.8118	9.97065
13.2753	18.7437
23.3266	16.1421
30.2521	21.4816
20.3253	30.4721
31.7095	38.2172
35.1904	47.8857
10.7709	12.0982
13.0986	15.7149
18.2884	9.86203
12.4735	12.3743
15.809	23.9101
14.0119	17.0737
11.7296	22.3717
20.8388	29.8825
30.8724	22.9964
21.8561	28.3341
5.80626	27.8993
17.8741	38.8375
24.605	25.735
24.9989	31.1776
14.4271	8.13693
10.3238	10.1618
27.4133	16.457
27.413	20.4953
29.8019	19.2671
20.3883	15.8473
11.7835	25.1975
8.8675	14.581
18.668	13.5744
37.7775	12.5138
45.7897	13.9375
21.2708	37.6887
35.1228	18.5751
30.6982	15.876
25.5198	15.1564
18.0912	19.9111
12.0472	19.9391
11.1716	15.7371
20.231	24.0068
14.1099	28.0575
12.8568	21.7958
22.7811	10.0151
17.3054	15.4671
25.433	10.7486
28.5035
29.5347
17.0837
19.8225
12.725
15.4354
18.1657
38.7982
73.585
42.8468
23.9699
58.2841
42.5685
32.0552
15.803
22.4051
17.1965
15.8273
18.8963
12.21
20.1763
20.5431
21.1361
20.2547
40.7561
29.6982
15.2387
22.013
21.1072
20.4897
17.7467
18.3169
11.0585
11.972
49.5633
34.7516
38.4879
14.6977
25.3984
30.4281
57.9133
71.879
54.2531
24.9093
39.1335
28.4306
23.4176
19.4744
22.1926
24.3466
22.7647
38.1486
34.9666
38.3255
20.9681
30.2065
52.7592
95.1367
34.2691
26.7978
14.9637
23.66
21.4329
18.6166
19.022
42.0474
49.1906
37.5749
53.9739
23.6798
19.6652
25.8736
19.7386
32.4803
37.5172
35.8028
102.917
22.6194
12.1409
22.1271
16.9676
27.7429
45.7209
42.1857
94.9549
41.9396
41.8195
29.6599
43.7983
33.8451
24.6549
40.4612
51.0641
39.3028
26.6456
25.7778
31.9597
18.9107
47.4898
31.564
30.6095
17.2447
39.3996
21.0545
30.9997
37.3788
16.7866
17.2101
13.1083
13.6229
14.0599
24.2468
12.4729
15.8494
12.1709
12.839
9.68214
29.7918
20.1575
22.3367
18.0733
27.9501
31.9292
31.8455
13.6357
27.0746
43.0776
58.8675
15.5805
14.324
12.7516
16.1302
40.8265
22.3704
34.3443
18.347
25.3479
16.4922
11.7874
10.1854
33.115
27.5705
27.8733
87.4888
28.1104
26.8723
37.8179
32.2732
42.1124
72.1875
41.8274
32.3312
53.7583
47.2297
42.1055
30.5353
62.3219
43.3309
91.0658
43.0932
67.0248
51.9437
29.0795
36.3835
18.9872
38.273
36.7534
38.0188
31.0588
32.4489
27.4744
34.4125
33.8098
52.6219
40.4368
16.1192
23.7239
31.2976
32.7636
78.1023
26.7836
18.3374
22.2239
18.3628
40.9519
21.737
36.1393
84.5627
65.4763
10.7053
22.7508
37.8976
12.2188
19.4659
45.4885
10.7197
24.1255
13.8954
15.8405

## Sheet: Fig 4I
Source data for charts: Figure 4I
Central	Peripheral
374.363	290.16
386.525	198.126
427.696	348.81
250.014	321.309
670.682	270.235
690.951	651.437
271.921	183.747
672.644	566.352
546.366	268.013
518.202	286.744
773.049	618.438
316.155	263.115
101.472	328.157

## Sheet: Fig 5C
Source data for charts: Figure 5C
<2 mo	5-9.5 mo
1.21175	15.0414
2.471	11.8954
1.78662	16.4112
0.485031
0.662611
5.99058

## Sheet: Fig S1
Source data for charts: Figure S1
<2 mo	5-9.5 mo
390.6	1313.4
525	504.4
324.6	417.9
67.2
109.5
792.7

## Sheet: Fig S2
Source data for charts: Figure S2
<2 mo	5-9.5 mo
0	0.0772201
0	0
0	0.419287
0
0
0.581024
